# Supplementary material for: Computing with DFT Band Offsets at Semiconductor Interfaces: A Comparison of Two Methods
Source: Nanomaterials (Basel). 2021 Jun 16;11(6):1581. doi: 10.3390/nano11061581 (PMC8235794; doi:10.3390/nano11061581)
Supplement: Supplementary file 1 [file nanomaterials-11-01581-s001.zip]

Archive with 1 entries (1 files):
- nanomaterials-1263218-supplementary.pdf
